# Supplementary material for: Genetic Deficiency of Indoleamine 2,3-dioxygenase Aggravates Vascular but Not Liver Disease in a Nonalcoholic Steatohepatitis and Atherosclerosis Comorbidity Model
Source: Int J Mol Sci. 2022 May 6;23(9):5203. doi: 10.3390/ijms23095203 (PMC9099704; doi:10.3390/ijms23095203)
Supplement: Supplementary file 1 [file ijms-23-05203-s001.zip]

Archive with 1 entries (1 files):
- ijms-1608353-supplementary.pdf
